# Supplementary material for: Trabecular architecture in the sciuromorph femoral head: allometry and functional adaptation
Source: Zoological Lett. 2018 May 15;4:10. doi: 10.1186/s40851-018-0093-z (PMC5954450; doi:10.1186/s40851-018-0093-z)
Supplement: Supplementary file 1 — List of all analyzed specimens and their trabecular parameters. Complete list of the specimens analyzed in this study (.csv-file), including information about their origin (museum and collection number), their relative resolution, the CT-scanner, their sex, their assigned lifestyle category and the raw data characterizing the VOIs (MDT, DA, ConnD, TbTh, TbSp, BV/TV, BS/BV). (CSV 13 kb) [file 40851_2018_93_MOESM1_ESM.csv]

genus	species	museum	id	relative resolution (mean TbTh/voxel size)	CT-scanner	sex	lifestyle	side	vl (mm)	MDT_x	MDT_y	MDT_z	DA	Conn.D (mm^-3)	Tb.Th (mm)	Tb.Sp (mm)	BV/TV	BS/BV (mm^-1)
Ammospermophilus	harrisii	UMMZ	61736	5.958	phoenix nanotom s	m	fossorial	l	1.46402806	-0.435	-0.631	0.642	0.695	61.5460104161384	0.143	0.191	0.531	22.8176291323113
Ammospermophilus	interpres	AMNH	131944	6.083	phoenix nanotom s	f	fossorial	r	1.5600299	0.48	-0.535	0.695	0.578	51.2307307784592	0.146	0.222	0.482	23.2833799000932
Ammospermophilus	leucurus	UMMZ	80988	7.208	phoenix nanotom s	m	fossorial	l	1.41602714	0.078	0.93	-0.359	0.69	39.7550809930552	0.173	0.214	0.544	19.6328244115374
Aplodontia	rufa	ZMB	20983	7.081	Tomoscope Synergy Twin	u	fossorial	l	3.21901566	-0.152	-0.883	-0.445	0.516	11.189618663104	0.262	0.301	0.566	14.2913385826772
Aplodontia	rufa	ZMB	20987	6.595	Tomoscope Synergy Twin	u	fossorial	r	3.1450153	-0.026	0.226	0.974	0.488	9.3823871529096	0.244	0.341	0.512	13.3245097268921
Atlantoxerus	getulus	MNHN	MNHN-ZM-MO-1974-259	17.512	diondo d3	f	fossorial	l	2.00086722	-0.201	-0.609	0.767	0.7	44.9711426171376	0.16	0.233	0.507	19.8357913846017
Atlantoxerus	getulus	MNHN	MNHN-ZM-MO-1980-403	10.507	diondo d3	m	fossorial	l	1.8729579	0.48	0.292	-0.827	0.673	45.48731298152	0.096	0.277	0.327	33.3085269829076
Callosciurus	finlaysonii	SNMNH	584417	7.792	phoenix nanotom s	f	arboreal	r	2.2800437	-0.228	0.214	-0.95	0.778	16.7365923691352	0.187	0.273	0.539	16.5768752590137
Callosciurus	nigrovittatus	MNHN	MNHN-ZM-MO-1977-570	13.244	diondo d3	f	arboreal	r	1.74504858	-0.339	0.402	-0.851	0.828	53.7239934771848	0.121	0.25	0.421	25.9582936748291
Callosciurus	prevostii	ZMB	88873	6.108	Tomoscope Synergy Twin	f	arboreal	l	2.0350099	0.433	0.074	-0.898	0.641	19.5187077679232	0.226	0.275	0.545	15.1639390297326
Callospermophilus	lateralis	UMMZ	56217	5.417	phoenix nanotom s	f	fossorial	r	1.8000345	0.269	-0.823	0.5	0.595	79.7725556593912	0.13	0.196	0.481	25.2814282627981
Dryomys	nitedula	MNHN	MNHN-ZM-MO-1964-375	13.29	diondo d3	m	arboreal	r	0.94017084	-0.461	0.426	-0.778	0.803	117.469590866766	0.085	0.187	0.396	39.1742077016492
Eliomys	quercinus	UMMZ	99272	6.167	phoenix nanotom s	u	arboreal	r	1.36802622	0.394	-0.516	0.761	0.767	42.3307105864392	0.148	0.205	0.511	22.6803208772354
Eliomys	quercinus	MNHN	MNHN-ZM-MO-1967-1422	11.414	diondo d3	m	arboreal	r	1.54136852	-0.332	0.599	-0.729	0.686	145.952989640432	0.073	0.189	0.345	43.9033554415658
Eoglaucomys	fimbriatus	CeNaK	S-5060	7.541	Tomoscope Synergy Twin	u	aerial	l	2.62701278	0.217	-0.528	-0.821	0.723	6.2464949396744	0.279	0.459	0.486	11.8615450174921
Funambulus	pennantii	CeNaK	S-4882	6	Tomoscope Synergy Twin	u	arboreal	l	1.51700738	-0.287	-0.13	0.949	0.677	19.334165512944	0.222	0.258	0.564	16.0627298773332
Funisciurus	pyrropus	SNMNH	539425	6.625	phoenix nanotom s	m	arboreal	l	1.51202898	-0.609	-0.029	0.793	0.814	19.6715317885032	0.159	0.342	0.372	22.0476449607602
Glaucomys	sabrinus	UMMZ	54711	6.958	phoenix nanotom s	f	aerial	l	1.65603174	-0.549	-0.25	0.798	0.724	28.1021402714432	0.167	0.233	0.531	19.2571037315988
Glaucomys	sabrinus	ZSM	1968/683	7.047	phoenix nanotom m	u	aerial	r	1.6538067	0.472	0.046	0.88	0.739	22.8002774570544	0.185	0.24	0.561	17.5486785082097
Glaucomys	volans	UMMZ	178202	5.792	phoenix nanotom s	f	aerial	l	1.17602254	0.53	0.232	-0.816	0.755	82.2349560737008	0.139	0.186	0.493	25.7320776079461
Glis	glis	SNMNH	341581	6.708	phoenix nanotom s	u	arboreal	r	1.60803082	-0.105	0.993	0.051	0.589	61.9604497184696	0.161	0.199	0.523	21.3774183204475
Glis	glis	ZSM	1952/12	5.79	phoenix nanotom m	u	arboreal	r	1.3912977	0.363	-0.356	0.861	0.732	61.0387984497872	0.152	0.241	0.486	23.1907971022359
Graphiurus	lorraineus	MNHN	MNHN-ZM-MO-1980-87	10.788	diondo d3	f	arboreal	l	0.82504788	0.455	0.249	-0.855	0.739	411.96821890934	0.069	0.143	0.363	50.5960851279134
Graphiurus	murinus	SNMNH	548527	8.084	phoenix nanotom s	u	arboreal	l	0.80393032	0.46	0.262	-0.849	0.64	178.936707615674	0.097	0.16	0.45	35.8662245004939
Heliosciurus	rufobrachium	ZMB	18333	6.513	Tomoscope Synergy Twin	u	arboreal	l	2.33101134	-0.248	-0.494	0.834	0.662	13.4116141105416	0.241	0.343	0.503	14.0824522513687
Hylopetes	phayrei	SMNS	40340	5.216	Tomoscope Synergy Twin	u	aerial	r	1.36900666	-0.525	0.45	-0.723	0.649	20.3148736081496	0.193	0.294	0.437	19.5842381443358
Hylopetes	spadiceus	MNHN	MNHN-ZM-MO-1979-372	5.405	diondo d3	f	aerial	r	1.14700558	-0.11	-0.992	-0.058	0.684	43.983793236096	0.2	0.28	0.454	19.7650407253958
Hylopetes	spadiceus	MNHN	MNHN-ZM-MO-1979-372	12.821	diondo d3	f	aerial	l	1.14483388	0.394	0.03	-0.919	0.694	320.471578421242	0.082	0.154	0.411	42.8959135887976
Ictidomys	mexicanus	AMNH	203961	6.833	phoenix nanotom s	f	fossorial	l	1.70403266	0.512	0.086	-0.855	0.625	56.0587207776568	0.164	0.209	0.523	20.4455127086315
Ictidomys	tridecemlineatus	UMMZ	162762	6.625	phoenix nanotom s	f	fossorial	l	1.41602714	0.503	0.481	-0.718	0.737	37.2016071221992	0.159	0.199	0.555	20.8675329011435
Marmota	marmota	ZMB	44862	7.459	Tomoscope Synergy Twin	u	fossorial	l	3.95901926	0.492	0.509	-0.706	0.655	10.6417369597632	0.276	0.303	0.573	12.4015748031496
Marmota	monax	ZMB	12055	5.973	Tomoscope Synergy Twin	u	fossorial	l	4.03301962	-0.502	-0.37	0.782	0.608	19.700728366304	0.221	0.271	0.532	15.492125984252
Microsciurus	alfari	SNMNH	305632	6.542	phoenix nanotom s	m	arboreal	r	1.36802622	-0.376	0.069	-0.924	0.874	27.97634869762	0.157	0.257	0.48	21.5051056267846
Muscardinus	avellanarius	ZSM	ON	8.96	phoenix nanotom m	u	arboreal	l	0.84995512	-0.315	0.082	0.946	0.552	215.549310517271	0.064	0.266	0.198	58.255429935665
Myosciurus	pumilio	MNHN	MNHN-ZM-MO-1982-586	12.039	diondo d3	f	arboreal	l	0.70992492	-0.371	-0.29	0.882	0.883	176.769773910608	0.077	0.163	0.407	44.2708633083969
Paraxerus	ochraceus	SNMNH	590017	6.458	phoenix nanotom s	f	arboreal	r	1.75203358	0.355	0.371	0.858	0.625	22.731667882116	0.155	0.303	0.428	21.5918523005137
Petaurista	leucogenys	ZSM	1901-61	11.365	phoenix nanotom m	f	aerial	l	2.93245032	0.677	0.427	-0.599	0.527	7.8115337942032	0.483	0.395	0.589	9.03063120638815
Petaurista	petaurista	CeNaK	S-4965	10.137	Tomoscope Synergy Twin	u	aerial	l	4.014978	0.213	-0.811	-0.545	0.451	0.8034124603344	0.74	0.675	0.598	6.2992125984252
Petaurista	petaurista	CeNaK	S-4965	9.568	Tomoscope Synergy Twin	u	aerial	r	3.81101854	-0.412	0.569	-0.712	0.578	3.3557560280936	0.354	0.457	0.566	8.28740157480315
Petaurista	petaurista	MNHN	MNHN-ZM-MO-1982-843	9.193	diondo d3	f	aerial	r	3.3078293	-0.676	0.308	-0.669	0.537	25.3835770994288	0.168	0.321	0.409	19.9839255934746
Petaurista	philippensis	MNHN	MNHN-ZM-MO-1960-3676	9.743	diondo d3	m	aerial	r	2.68572234	-0.444	0.165	-0.881	0.594	10.9881876429576	0.178	0.47	0.395	17.7076815922747
Prosciurillus	murinus	AMNH	225492	7.417	phoenix nanotom s	f	arboreal	r	0.92391992	0.47	-0.431	0.77	0.751	290.225014153562	0.089	0.131	0.464	38.0197230590932
Rubrisciurus	rubriventer	SMF	87604	6.541	Tomoscope Synergy Twin	u	arboreal	r	2.55301242	0.391	-0.056	0.919	0.592	12.6045668375816	0.242	0.34	0.484	14.5696509367805
Sciurillus	pusillus	MNHN	MNHN-ZM-MO-1981-404	12.508	diondo d3	u	arboreal	l	1.00412804	0.387	0.237	-0.891	0.732	225.191660242918	0.08	0.155	0.392	42.2635031892689
Sciurus	aestuans	AMNH	267565	8.458	phoenix nanotom s	f	arboreal	l	1.5600299	0.295	0.186	-0.937	0.811	13.7624938635072	0.203	0.235	0.605	15.7367909311122
Sciurus	aestuans	SNMNH	548445	7.458	phoenix nanotom s	f	arboreal	l	1.65603174	0.327	-0.009	-0.945	0.838	18.5512659516224	0.179	0.259	0.522	17.6730325836342
Sciurus	vulgaris	SMNS	46104	6.351	Tomoscope Synergy Twin	u	arboreal	r	2.18301062	0.406	-0.107	0.908	0.694	18.5032462239344	0.235	0.295	0.513	15.0958890874837
Sciurus	vulgaris	ZSM	1912/1101	6.933	phoenix nanotom m	u	arboreal	r	2.0213193	-0.467	0.28	-0.839	0.769	26.2775789319568	0.182	0.255	0.506	18.2183109464258
Spermophilopsis	leptodactylus	SMF	79506	5.865	Tomoscope Synergy Twin	u	fossorial	l	2.4050117	-0.373	-0.288	0.882	0.526	22.212203205636	0.217	0.272	0.531	16.1711025020629
Spermophilus	citellus	UMMZ	123540	6.292	phoenix nanotom s	f	fossorial	l	1.70403266	-0.482	-0.727	0.489	0.673	36.328282641896	0.151	0.271	0.42	23.250046500093
Spermophilus	dauricus	UMMZ	123543	6.333	phoenix nanotom s	f	fossorial	r	1.65603174	0.307	-0.401	0.863	0.637	38.0934095531984	0.152	0.221	0.506	21.6380875302793
Spermophilus	major	UMMZ	92750	6.583	phoenix nanotom s	m	fossorial	r	1.5600299	0.401	-0.063	0.914	0.614	45.0408995201992	0.158	0.231	0.482	22.2250444500889
Spermophilus	musicus	UMMZ	123549	6.708	phoenix nanotom s	u	fossorial	r	1.60803082	0.546	-0.342	0.765	0.648	41.126581910376	0.161	0.198	0.545	20.4963533571319
Spermophilus	pygmaeus	UMMZ	123552	6.042	phoenix nanotom s	f	fossorial	r	1.70403266	-0.437	0.097	-0.894	0.625	56.2102991032944	0.145	0.201	0.5	22.9289671021434
Spermophilus	suslicus	UMMZ	123555	5.208	phoenix nanotom s	u	fossorial	l	1.65603174	-0.505	-0.142	0.851	0.657	73.5169775325136	0.125	0.208	0.45	27.489541335423
Sundasciurus	brookei	ZMB	88864	6.27	Tomoscope Synergy Twin	u	arboreal	l	1.59100774	-0.404	-0.239	0.883	0.733	13.9045163896496	0.232	0.329	0.49	15.6957124545478
Sundasciurus	lowii	SNMNH	396659	6.833	phoenix nanotom s	f	arboreal	r	1.27202438	-0.038	0.999	0.028	0.781	35.9546508023056	0.164	0.253	0.458	22.5714488955038
Tamias	amoenus	UMMZ	59680	8.334	phoenix nanotom s	f	semifossorial	r	1.18789704	-0.499	-0.023	-0.866	0.686	182.721075212699	0.1	0.138	0.506	31.9648812504661
Tamias	canipes	UMMZ	79067	5.958	phoenix nanotom s	m	semifossorial	l	1.17602254	0.468	0.154	-0.87	0.774	65.249979187148	0.143	0.169	0.554	24.3334425952619
Tamias	cinereicollis	UMMZ	56245	5.708	phoenix nanotom s	f	semifossorial	l	1.3200253	-0.427	-0.331	0.841	0.662	90.4871889004712	0.137	0.188	0.503	25.6664345528237
Tamias	dorsalis	UMMZ	64007	6.375	phoenix nanotom s	m	semifossorial	r	1.22402346	0.385	-0.213	0.898	0.713	56.5073616494208	0.153	0.191	0.538	23.555307207008
Tamias	merriami	UMMZ	173663	6.125	phoenix nanotom s	f	semifossorial	r	1.22402346	0.374	0.204	0.905	0.691	77.1608184868984	0.147	0.165	0.57	22.8572558196427
Tamias	minimus	UMMZ	167071	7.584	phoenix nanotom s	m	semifossorial	r	1.23589288	0.391	-0.468	0.792	0.727	83.8055819438824	0.091	0.231	0.333	36.9094488188976
Tamias	quadrimaculatus	SNMNH	398282	6.208	phoenix nanotom s	m	semifossorial	l	1.3200253	-0.491	-0.317	0.811	0.627	57.9335395679248	0.149	0.246	0.443	24.0640661432521
Tamias	quadrivittatus	AMNH	137897	6.834	phoenix nanotom s	f	semifossorial	l	1.04390952	0.35	0.77	-0.533	0.734	176.306447092415	0.082	0.145	0.444	39.5743333639717
Tamias	ruficaudus	UMMZ	162564	7.417	phoenix nanotom s	f	semifossorial	l	1.2598908	0.46	0.462	-0.758	0.725	157.880824554171	0.089	0.159	0.436	36.9741535876761
Tamias	rufus	SNMNH	564127	7.834	phoenix nanotom s	f	semifossorial	l	1.1399012	0.319	0.244	-0.916	0.749	133.927588144755	0.094	0.156	0.478	34.6230731804208
Tamias	senex	UMMZ	54332	6.042	phoenix nanotom s	f	semifossorial	r	1.27202438	-0.443	0.236	-0.865	0.739	60.0054040000336	0.145	0.206	0.496	24.0292803104077
Tamias	speciosus	SNMNH	398283	6.042	phoenix nanotom s	f	semifossorial	l	1.27202438	0.332	0.517	-0.789	0.689	75.4318769572448	0.145	0.188	0.503	25.5528451534978
Tamias	striatus	UMMZ	67521	6.125	phoenix nanotom s	m	semifossorial	r	1.3200253	-0.566	0.777	-0.274	0.669	66.9550851306472	0.147	0.194	0.534	23.1063554030536
Tamias	townsendii	AMNH	121126	6.375	phoenix nanotom s	f	semifossorial	l	1.3200253	0.53	-0.032	-0.847	0.612	69.726780969192	0.153	0.179	0.539	22.8805106929987
Tamias	umbrinus	UMMZ	61979	5.792	phoenix nanotom s	m	semifossorial	r	1.27202438	0.426	-0.358	0.831	0.574	133.433038343469	0.139	0.165	0.49	27.5225717091005
Tamiasciurus	douglasii	UMMZ	176155	8.292	phoenix nanotom s	m	arboreal	r	1.5600299	0.414	-0.318	0.853	0.818	22.1253490266	0.199	0.264	0.529	17.0196914618952
Tamiasciurus	hudsonicus	UMMZ	112423	6.542	phoenix nanotom s	m	arboreal	l	1.8000345	-0.417	-0.471	0.777	0.669	34.442368904316	0.157	0.253	0.458	21.2419799456398
Tamiasciurus	hudsonicus	SMNS	7258	6.135	Tomoscope Synergy Twin	u	arboreal	l	1.81300882	0.459	0.522	-0.719	0.498	15.1856563386256	0.227	0.275	0.56	15.0680379869101
Tamiops	mcclellandii	MNHN	MNHN-ZM-MO-1990-533	14.541	diondo d3	f	arboreal	r	1.02971092	0.394	-0.371	0.841	0.819	135.206850215013	0.093	0.164	0.444	35.9726607778089
Tamiops	rodolphii	MNHN	MNHN-ZM-MO-1982-24	15.323	diondo d3	m	arboreal	l	1.15762532	-0.358	-0.221	0.907	0.864	38.1917046720184	0.098	0.254	0.363	33.1898919611793
Tamiops	swinhoei	SNMNH	256111	6.458	phoenix nanotom s	u	arboreal	l	1.22402346	0.236	0.736	-0.635	0.672	50.4408236186368	0.155	0.202	0.521	22.952377866347
Xerus	princeps	CeNaK	S-1441	6.243	Tomoscope Synergy Twin	u	fossorial	l	2.33101134	-0.319	-0.539	0.779	0.679	13.066208300204	0.231	0.368	0.481	15.3499903665578
Xerus	rutilus	SMF	1402	6.622	Tomoscope Synergy Twin	u	fossorial	l	2.10901026	0.442	0.68	-0.585	0.578	10.2467234566408	0.245	0.266	0.612	13.2619734266017
Xerus	rutilus	MNHN	MNHN-ZM-MO-1978-252	12.696	diondo d3	m	fossorial	l	1.70850306	0.58	0.594	-0.558	0.634	46.4683444912056	0.116	0.237	0.428	26.5687647939713
