# Supplementary material for: Trabecular architecture in the sciuromorph femoral head: allometry and functional adaptation
Source: Zoological Lett. 2018 May 15;4:10. doi: 10.1186/s40851-018-0093-z (PMC5954450; doi:10.1186/s40851-018-0093-z)
Supplement: Supplementary file 2 — 3D data analysis Java script for BoneJ in Fiji. Java script, implemented for the extraction of trabecular parameters of an image stack with the BoneJ plugin in Fiji. With BoneJ being installed it is ready to use after opening it in Fiji (File/Open...). (0.763 kb) [file 40851_2018_93_MOESM2_ESM.java]

import ij.*;
import ij.process.*;
import ij.gui.*;
import java.awt.*;
import ij.plugin.*;

public class trabecular_structure_analysis implements PlugIn {
	public void run(String arg) { 
	
		//prepare stack
		ImagePlus imp = IJ.getImage();
		IJ.run(imp, "Optimise Threshold", "threshold apply tests=100 range=0.50 subvolume=500 erosion=0 dilation=0");
		IJ.run(imp, "Purify", "labelling=Mapped chunk=4");
		
		//analysis process
		IJ.run("Anisotropy", "vectors=50000 vector_sampling=0.002 min_spheres=2000 max_spheres=20000 tolerance=0.00050 record_eigens");
		IJ.run("Connectivity", "");
		IJ.run("Thickness", "thickness spacing mask");
		IJ.run("Volume Fraction", "algorithm=Voxel surface=6 use");
		IJ.run(imp, "Isosurface", "resampling=1 threshold=128");
	}
}
